# Supplementary material for: Feasibility of flow-related enhancement brain perfusion MRI
Source: PLoS One. 2022 Nov 17;17(11):e0276912. doi: 10.1371/journal.pone.0276912 (PMC9671356; doi:10.1371/journal.pone.0276912)
Supplement: S1 Movie — A bSSFP sequence at 1.5T with a flip angle of 55°. Notice the phase delay within the vascular territory of the occluded left middle cerebral artery. (ZIP) [file pone.0276912.s010.zip]

Archive with 2 entries (2 files):
- S5_Movie.avi
- __MACOSX/._S5_Movie.avi
