# Supplementary material for: Feasibility of flow-related enhancement brain perfusion MRI
Source: PLoS One. 2022 Nov 17;17(11):e0276912. doi: 10.1371/journal.pone.0276912 (PMC9671356; doi:10.1371/journal.pone.0276912)
Supplement: S1 Data — (XLSX) [file pone.0276912.s011.xlsx]

## Sheet: Slice thickness and flip angle
contrastcortex	contrastmedulla	diffMeancortex	diffMeanmedulla	diffStdcortex	diffStdmedulla	meanMorphcortex	meanMorphmedulla	SNR_cortex	SNR_medulla	Tesla	name
0	0	30.9337	29.7782	10.5166	10.4611	2102.84	1820.91	12.2947	11.0977	1.5	FD_FLASH_axial_st5_18
0	0	15.1453	14.5632	5.23387	5.73568	2075.1	1802.13	25.6791	23.0743	1.5	FD_FLASH_axial_st10_17
0	0	12.3593	14.1032	5.67157	8.48666	2046.92	1785.43	38.5291	34.8447	1.5	FD_FLASH_axial_16
0	0	18.5756	22.7889	6.06638	13.5549	1582.99	1324.52	28.3895	24.2659	1.5	FD_FLASH_axial_alpha20_21
0	0	15.117	24.2475	3.75168	8.52428	987.431	815.749	18.359	15.6459	1.5	FD_FLASH_axial_alpha40_22
0	0	0.845893	0.720213	0.392604	0.17664	210.389	170.21	40.965	33.2741	1.5	TRUFI_FD_SIEMENS_axial_st5_28
0	0	0.411915	0.425756	0.175361	0.102111	215.368	176.85	98.4999	81.2736	1.5	TRUFI_FD_SIEMENS_axial_st10_27
0	0	0.484621	0.343021	0.21098	0.0889412	217.958	179.276	157.06	130.282	1.5	TRUFI_FD_SIEMENS_axial_26
0	0	0.753054	0.314572	0.398907	0.103781	223.151	181.84	167.798	138.016	1.5	TRUFI_FD_SIEMENS_axial_alpha50_30
0	0	0.846185	0.304988	0.616532	0.109307	215.569	174.027	160.273	130.827	1.5	TRUFI_FD_SIEMENS_axial_alpha70_31
0	0	5.51041	5.94934	0.888551	0.94243	1971.5	1480.47	24.7517	20.3347	3	FLASH5
0	0	3.49004	4.33091	0.822133	1.12286	1951.59	1468.65	49.108	40.958	3	FLASH10
0	0	4.25095	3.53083	0.651289	0.725203	1931.98	1451.04	72.991	60.8707	3	FLASH15
0	0	13.4377	23.1547	3.1619	4.29516	887.189	611.196	32.4337	22.7658	3	FLASH15_20
0	0	8.55096	10.2725	1.89072	1.67839	1342.49	967.88	48.5858	36.6994	3	FLASH15_40
0	0	2.57598	1.43039	1.42738	0.445518	604.768	368.206	32.0246	19.7809	3	Trufi_v1_6_5mm_35
0	0	5.46966	1.83518	3.57862	0.354206	1114.88	714.325	59.0894	38.2567	3	Trufi_v1_6_10mm_35
0	0	4.27234	1.05562	2.74778	0.47622	790.071	531.348	83.7326	55.8275	3	Trufi_v1_6_15mm_35
0	0	6.96545	1.79423	5.07476	0.688024	785.045	469.852	82.2539	49.118	3	Trufi_v1_6_15mm_50
0	0	9.09416	0.806223	6.55338	0.456478	802.875	434.063	83.5383	44.8185	3	Trufi_v1_6_15mm_70

## Sheet: Healthy cohort FREE vs ASL
Healthy cohort	Geb. Datum	Alter	Geschlecht	Händigkeit	rho_Brainful_CBF_1	rho_Brainful_CBF_2	rho_Brainful_CBF_3	rho_Brainful_CBF_4	rho_Brainful_CBF_5	rho_Brainful_CBF_6	rho_Brainful_CBF_7	rho_Brainful_CBF_8	rho_Brainful_PW_1	rho_Brainful_PW_2	rho_Brainful_PW_3	rho_Brainful_PW_4	rho_Brainful_PW_5	rho_Brainful_PW_6	rho_Brainful_PW_7	rho_Brainful_PW_8	rho_BrainfulMIP_CBF_1	rho_BrainfulMIP_CBF_2	rho_BrainfulMIP_CBF_3	rho_BrainfulMIP_CBF_4	rho_BrainfulMIP_CBF_5	rho_BrainfulMIP_CBF_6	rho_BrainfulMIP_CBF_7	rho_BrainfulMIP_CBF_8	rho_BrainfulMIP_PW_1	rho_BrainfulMIP_PW_2	rho_BrainfulMIP_PW_3	rho_BrainfulMIP_PW_4	rho_BrainfulMIP_PW_5	rho_BrainfulMIP_PW_6	rho_BrainfulMIP_PW_7	rho_BrainfulMIP_PW_8	vals_cbf_mean_1	vals_cbf_mean_2	vals_cbf_mean_3	vals_cbf_mean_4	vals_cbf_mean_5	vals_cbf_mean_6	vals_cbf_mean_7	vals_cbf_mean_8	vals_asl_mean_1	vals_asl_mean_2	vals_asl_mean_3	vals_asl_mean_4	vals_asl_mean_5
1			f		0.147887	0.398578	0.147901	0.331689	0.0280396	0.293176	0.0688528	0.253407	0.0869071	0.400892	0.190154	0.35719	-0.0220738	0.322832	0.0595981	0.304739	0.204804	0.3221	0.199277	0.241162	0.130314	0.293324	0.0987751	0.278239	0.148356	0.321313	0.210802	0.26698	0.0840408	0.310609	0.0966815	0.338353	2192.01	2196.86	2181.15	2176.86	2191.32	2174.99	2182.77	2176.12	2167.89	2172.33	2158.31	2156.46	2164.85
2			m		0.27263	0.209595	0.157368	0.131362	0.165329	0.330787	0.0761343	0.398118	0.302279	0.226288	0.128633	0.121114	0.224615	0.371021	0.0738482	0.411197	0.212356	0.170426	0.195245	0.1108	0.165458	0.330066	0.130544	0.390712	0.263669	0.187283	0.180377	0.100283	0.231455	0.37274	0.135026	0.407107	2162.4	2147.8	2165.88	2146.63	2162.7	2143.21	2147.6	2132.19	2240.88	2232.45	2258.35	2247.31	2239.6
3			f		0.281757	0.360951	0.0814945	0.350907	0.307405	0.381446	0.155813	0.230156	0.358275	0.443268	0.156759	0.377339	0.352288	0.450636	0.241591	0.322373	0.282908	0.358334	0.0954015	0.346719	0.312622	0.376307	0.181264	0.227958	0.35735	0.441642	0.175272	0.380686	0.356686	0.449273	0.27649	0.320488	2256.11	2279.64	2253.39	2274.35	2278.55	2284.74	2272.68	2279.19	2210.24	2198.3	2226.76	2214.64	2182.77
4			m		0.0938114	0.431267	0.281227	0.418059	0.299332	0.0574765	0.199502	0.184506	0.14626	0.44464	0.312265	0.436113	0.319199	0.0946755	0.245978	0.196975	0.113595	0.439596	0.211098	0.400527	0.32461	0.185156	0.261928	0.200687	0.166145	0.448303	0.235097	0.419548	0.340115	0.21978	0.285334	0.23607	2236.04	2222.12	2208.69	2207.56	2216.92	2206.56	2197.15	2197.24	2244.52	2241.89	2239.46	2231.83	2259
5			m		0.218636	0.541758	0.130839	0.496895	0.299216	0.421775	0.117235	0.406321	0.279581	0.564745	0.204184	0.523751	0.345455	0.445173	0.140839	0.445362	0.231243	0.437801	0.151137	0.454057	0.298985	0.390979	0.178892	0.352797	0.294095	0.465586	0.230426	0.479459	0.340221	0.429887	0.239876	0.394169	2253.91	2239.26	2233.25	2218.18	2216.39	2201.33	2226.8	2207.93	2199.94	2188.85	2230.68	2223.33	2218.23
6			f		0.302043	0.437712	0.25208	0.533261	0.403447	0.410184	0.415302	0.595797	0.262255	0.42591	0.263513	0.548619	0.452291	0.394672	0.45055	0.60286	0.290456	0.352004	0.244419	0.507652	0.413818	0.402999	0.414685	0.582203	0.254007	0.347258	0.251699	0.522714	0.452803	0.392619	0.447916	0.591744	2276.26	2252.42	2260.58	2257.53	2227.66	2199.83	2250.73	2249.48	2221	2200.58	2196.86	2183.55	2216.46
7			m		0.238232	0.022019	0.118574	0.232869	0.186762	-0.0593446	0.0268144	0.157527	0.294736	0.0552904	0.200365	0.27821	0.250468	0.0271255	0.0765272	0.20859	0.297784	0.0618032	0.163695	0.246371	0.181338	0.166265	0.138836	0.0556746	0.341549	0.10814	0.239947	0.287956	0.241085	0.217957	0.165876	0.10839	2258.93	2244.38	2257.86	2221.34	2219.91	2219.73	2208.52	2214.99	2253.06	2236.26	2242.24	2228.09	2206.71
8			m		0.422539	0.451836	0.253169	0.187032	0.305824	0.377442	0.332027	0.344336	0.468007	0.480909	0.324806	0.209948	0.395583	0.413048	0.415856	0.402363	0.404231	0.351837	0.255757	0.129562	0.274475	0.356191	0.298802	0.245938	0.455183	0.372747	0.324876	0.155062	0.355946	0.379202	0.373751	0.310287	2250.78	2251.35	2230.11	2222.48	2214.84	2212.65	2249.54	2234.34	2215.65	2194.39	2232.76	2221.92	2180.45
9			f		0.277474	0.374093	0.151877	0.349951	0.0506366	0.246444	0.327638	0.361109	0.34073	0.411803	0.207616	0.39629	0.126606	0.326545	0.387262	0.381977	0.319695	0.376873	0.203157	0.349106	0.157942	0.292169	0.302451	0.336126	0.379119	0.418239	0.23831	0.406235	0.219342	0.349744	0.34753	0.353976	2279.79	2273.2	2248.82	2261.04	2260.94	2259.16	2278.16	2262.76	2173.12	2163.05	2226.78	2206.22	2180.56
10			f		0.29127	0.365004	0.259243	0.467057	0.317328	0.504282	0.298428	0.557926	0.336786	0.395057	0.298751	0.491074	0.329559	0.533678	0.323442	0.524633	0.277127	0.355024	0.229424	0.463647	0.297043	0.507142	0.399733	0.528197	0.32385	0.395454	0.28602	0.488249	0.317447	0.531167	0.397236	0.493872	2237.55	2233.94	2248.41	2241.68	2244.57	2245.74	2248.25	2244.27	2230.76	2251.2	2233.23	2249.74	2238.28
11			m		0.0955994	0.497389	0.211929	0.491175	0.361496	0.370381	-0.0225323	-0.0640539	0.167184	0.526686	0.207997	0.506914	0.391154	0.382249	0.0131349	-0.0966068	0.253026	0.485725	0.239871	0.468914	0.376218	0.366819	-0.0262344	-0.0289088	0.242553	0.511781	0.204505	0.499133	0.383586	0.369568	0.0181249	-0.046921	2226.51	2217.75	2241.55	2234.9	2205.23	2210.72	2224.67	2215.45	2188.25	2204.65	2205.57	2241.72	2182.28
12			f		0.258523	0.15901	0.294958	0.48684	0.091456	-0.192337	0.212577	-0.15251	0.369636	0.134898	0.414122	0.523268	0.137545	-0.170698	0.314032	-0.145123	0.283037	0.0821005	0.277584	0.354196	0.178996	-0.16115	0.190524	-0.121945	0.363475	0.120709	0.373668	0.407792	0.157059	-0.125653	0.260914	-0.0990849	2270.84	2266.66	2260.7	2250.85	2277.55	2262.94	2250.44	2255.58	2150.08	2145	2160.18	2146.04	2153.55
13			f		0.14977	0.27231	0.215613	0.329841	0.266489	0.421483	0.199022	0.412391	0.208781	0.32685	0.258757	0.353585	0.308123	0.441075	0.258754	0.427733	0.136204	0.283106	0.208997	0.323837	0.246571	0.437357	0.187976	0.415209	0.202443	0.336747	0.254406	0.352743	0.294902	0.453135	0.254877	0.433979	2218.69	2208.56	2246.22	2242.95	2234.5	2239.22	2248.26	2244.89	2239.09	2264.47	2239.82	2260.28	2265.32
14			m		0.292458	0.506939	0.258661	0.437152	0.395933	0.123722	0.232632	0.554474	0.38633	0.522671	0.338478	0.438709	0.441018	0.109065	0.300032	0.55235	0.309194	0.471087	0.302705	0.40263	0.385835	-0.0993658	0.288981	0.393383	0.39315	0.492621	0.364528	0.405731	0.42248	-0.0665291	0.328687	0.404757	2229.71	2209.28	2201.66	2190.7	2228.93	2216.31	2236.4	2225.15	2212.64	2198.04	2190.96	2187.81	2188.31
15			m		0.132589	0.522197	0.193534	0.378883	0.259538	0.141855	0.235353	0.300454	0.193653	0.549009	0.244615	0.402018	0.315032	0.18527	0.251114	0.34797	0.218323	0.384275	0.150323	0.381276	0.296079	0.116334	0.213839	0.228064	0.2752	0.42699	0.194195	0.412779	0.344295	0.16061	0.232741	0.278233	2271.63	2247.02	2255.29	2236.61	2227.84	2223.59	2252.04	2234.4	2245.8	2235.73	2229.26	2220.25	2208.45
16			m		0.340693	0.201134	0.292999	0.189055	0.169508	-0.0405581	0.1389	0.243439	0.382126	0.235046	0.315755	0.227584	0.192243	0.00159803	0.150052	0.269104	0.265384	0.201857	0.300254	0.133178	0.212607	-0.100447	0.185329	0.254476	0.324096	0.242336	0.336409	0.174047	0.237881	-0.0737577	0.185446	0.284046	2227.41	2203.69	2240.76	2230.6	2203.68	2195.18	2217.49	2207.23	2234.42	2208.6	2218.07	2211	2190.6
17			m		0.0869111	0.0554619	0.190468	0.400995	0.129541	0.140762	0.154596	0.0670644	-0.0170267	0.0462769	0.204786	0.374021	0.126287	0.115232	0.124092	0.00573625	0.0843654	0.114877	0.19169	0.387058	0.161438	0.173947	0.155988	0.062376	-0.0307776	0.109588	0.211709	0.363042	0.152721	0.130883	0.126441	0.00532523	2176.07	2174.01	2232.05	2215.27	2189.24	2177.04	2220.27	2228.09	2246.47	2229.6	2248.26	2208.42	2206.85
18			f		0.199554	0.538271	0.116728	0.415269	0.129338	0.495216	0.192075	-0.0886167	0.233709	0.573412	0.194572	0.460274	0.144292	0.508963	0.205099	-0.171372	0.211346	0.532556	0.165721	0.422966	0.155785	0.495829	0.188294	-0.0843896	0.240569	0.56924	0.2325	0.469925	0.160873	0.513756	0.183462	-0.164511	2269.6	2293.42	2267.05	2285.61	2267.32	2286.9	2248.55	2305.25	2224.42	2223.23	2208.59	2201.77	2201
19			f		0.174483	0.382888	0.146374	0.244728	0.127238	0.28865	0.197611	0.350773	0.214208	0.371017	0.175679	0.267787	0.137502	0.305207	0.217712	0.387452	0.176036	0.404058	0.170766	0.248767	0.112671	0.345154	0.213995	0.356519	0.219144	0.39965	0.206387	0.27074	0.151471	0.387409	0.233124	0.394501	2205.62	2217.62	2222.91	2253.43	2209.73	2232.41	2224.58	2213.9	2263.53	2252.79	2237.93	2245.76	2258.93
20			m		0.130111	0.40105	0.161761	0.0546268	0.19976	0.334832	0.223921	0.453907	0.15699	0.429387	0.237946	0.0179872	0.237266	0.39344	0.24875	0.510029	0.19289	0.23032	0.164623	0.103221	0.217272	0.34844	0.204964	0.438126	0.214395	0.276794	0.234405	0.065225	0.248665	0.404762	0.223814	0.50107	2211.28	2204.59	2210.71	2186.59	2229.13	2217.21	2199.33	2196.95	2187.7	2183.41	2187.26	2169.28	2209.22
21			m		0.103895	0.406811	0.138551	0.413969	-0.0555991	0.326828	-0.0999082	0.0850661	-0.0209477	0.359106	0.218466	0.445987	-0.159107	0.334297	-0.0918459	0.0817375	0.113952	0.413999	0.105279	0.417058	0.0412387	0.273612	-0.0524688	-0.0157566	0.00180016	0.375509	0.155071	0.451074	-0.0484733	0.305927	-0.062028	0.000760533	2183.93	2172.84	2211.1	2207.85	2219.62	2221.5	2206.82	2199.46	2171.78	2162.88	2200.39	2201.65	2207.14
22			f		0.212853	0.466507	0.134157	0.36635	0.228967	0.592443	0.161335	0.531331	0.272313	0.423264	0.167945	0.365102	0.293044	0.613277	0.242702	0.53292	0.216056	0.457417	0.128072	0.307953	0.265637	0.58504	0.21561	0.533676	0.270991	0.415484	0.162141	0.282238	0.326213	0.60692	0.290253	0.535913	2246.49	2262.64	2228.76	2226.51	2247.87	2242.09	2232.38	2238.31	2217.13	2230.46	2210.85	2199.97	2219.03
23			m		0.105215	0.0275894	0.0462489	0.22454	0.069655	0.06623	-0.0879797	0.305596	0.142907	-0.00115276	0.109306	0.230889	0.0834146	0.0832937	-0.0540932	0.292573	0.101544	-0.012717	0.0441307	0.137606	-0.0135641	0.0167784	-0.0767218	0.273763	0.12405	-0.0290426	0.112973	0.143547	0.022237	0.0664718	-0.0386279	0.272924	2209.93	2204.31	2206.08	2193.9	2199.82	2194.94	2195.98	2191.55	2194.33	2191.86	2195.54	2186.8	2196.81
24			f		0.346102	0.199747	0.29197	0.142097	0.273728	0.244097	0.272537	0.152807	0.331328	0.206394	0.311525	0.164552	0.300743	0.304584	0.311025	0.232142	0.237846	0.207093	0.274004	0.130464	0.243527	0.234839	0.188735	0.181241	0.245694	0.214117	0.294946	0.156598	0.293227	0.296758	0.223098	0.260306	2191.82	2215.71	2189.01	2204.63	2180.81	2192.38	2191.69	2204.04	2170.35	2196.98	2174.15	2190.55	2162.07
25			m		0.200449	0.318644	0.28266	0.395141	0.0439742	0.22852	-0.0202743	0.349059	0.208229	0.395668	0.340419	0.472341	0.0933007	0.313958	0.00247809	0.424749	0.248652	0.280523	0.310472	0.32965	0.0618097	0.314504	-0.0174423	0.216486	0.237115	0.367276	0.357424	0.402928	0.106417	0.380227	-0.00636296	0.270229	2210.69	2201.8	2198.09	2184.75	2212.38	2199.87	2192.13	2180.42	2210.78	2197.25	2200.39	2181.13	2205.47
					0.212853	0.382888	0.190468	0.36635	0.19976	0.293176	0.192075	0.305596	0.262255	0.400892	0.218466	0.377339	0.250468	0.326545	0.241591	0.34797	0.231243	0.352004	0.199277	0.346719	0.217272	0.314504	0.188294	0.254476	0.254007	0.372747	0.234405	0.380686	0.248665	0.369568	0.232741	0.310287	2229.71	2217.75	2232.05	2222.48	2219.62	2216.31	2224.67	2215.45	2215.65	2200.58	2218.07	2208.42	2206.71
					0.0922362	0.15828	0.0725869	0.129537	0.123167	0.191671	0.130431	0.202505	0.121557	0.165421	0.0749004	0.138093	0.146993	0.189446	0.143676	0.217334	0.0769752	0.144965	0.0679974	0.126946	0.108393	0.192425	0.123884	0.191777	0.112649	0.14655	0.068453	0.135857	0.125329	0.191431	0.132764	0.202413	33.444	35.5609	27.493	32.6423	28.8959	33.5093	30.5965	35.8533	30.7402	30.815	26.8861	29.4391	29.7081
						0.337002								0.363186								0.316926								0.358322
						0.170498								0.177573								0.164028								0.169063
					0.215019	0.34195	0.192415	0.33879	0.202174	0.260232	0.160304	0.279615	0.244209	0.357893	0.241097	0.359627	0.232634	0.292009	0.196341	0.298099	0.227282	0.310483	0.199324	0.311935	0.219949	0.265931	0.178691	0.252034	0.252289	0.333431	0.242724	0.334589	0.247708	0.298539	0.208787	0.275439	2230.16	2225.64	2228	2222.91	2222.7	2218.41	2224.13	2221.57	2212.55	2208.17	2214.11	2208.62	2205.68
					0.132589	0.209595	0.138551	0.232869	0.127238	0.140762	0.0761343	0.157527	0.167184	0.235046	0.194572	0.267787	0.137502	0.115232	0.0765272	0.20859	0.19289	0.207093	0.163695	0.241162	0.157942	0.173947	0.138836	0.181241	0.214395	0.242336	0.204505	0.26698	0.157059	0.217957	0.135026	0.23607	2209.93	2204.31	2208.69	2204.63	2205.23	2199.83	2199.33	2199.46	2188.25	2191.86	2196.86	2187.81	2182.77
					0.281757	0.451836	0.258661	0.418059	0.299332	0.381446	0.232632	0.406321	0.336786	0.44464	0.311525	0.460274	0.329559	0.413048	0.300032	0.427733	0.282908	0.413999	0.244419	0.40263	0.297043	0.376307	0.21561	0.390712	0.324096	0.42699	0.28602	0.419548	0.340221	0.404762	0.285334	0.404757	2256.11	2251.35	2248.82	2242.95	2234.5	2239.22	2248.55	2244.27	2239.09	2232.45	2233.23	2228.09	2218.23
[truncated: 51 more columns]
